# Supplementary material for: HUBO and QUBO models for prime factorization
Source: Sci Rep. 2023 Jun 21;13:10080. doi: 10.1038/s41598-023-36813-x (PMC10284802; doi:10.1038/s41598-023-36813-x)
Supplement: Supplementary file 1 — Supplementary Information. [file 41598_2023_36813_MOESM1_ESM.zip]

Archive with 5 entries (5 files):
- PF_QUBO.pdf
- PF_RSA_100x_small.pdf
- PF_RSA_14qubits.pdf
- PF_RSA_Subrange.pdf
- Supplementary_Information.docx
